# Supplementary material for: The Greenish Flower Phenotype of Habenaria radiata (Orchidaceae) Is Caused by a Mutation in the SEPALLATA-Like MADS-Box Gene HrSEP-1
Source: Front Plant Sci. 2018 Jun 19;9:831. doi: 10.3389/fpls.2018.00831 (PMC6018480; doi:10.3389/fpls.2018.00831)
Supplement: TABLE S1 — List of primers used in the present study. [file Table_1.XLSX]

## Sheet: Sheet1
Supplementary Table S1. List of primers used in the present study.
Primer name	Sequence (5'-3')	Application
P038	GATCAAGMGSATCGAGAA	3' RACE (MADS-box-specific primer)
P041	GATGAAGMGSATCGAGAA	3' RACE (MADS-box-specific primer)
SP3	GACARGTCACKTTYTCKAAGC	3' RACE (MADS-box-specific primer)
AD	ARCTCACYGTSCTYTGYGAYGC	3' RACE (MADS-box-specific primer)
P019HA	GACTCGTGACGACATCGATTTTTTTTTTTTTTTTT	Reverse transcription ('Aoba')
P019HR	GACTCGAGACGTCATCGATTTTTTTTTTTTTTTTT	Reverse transcription ('Ryokusei')
eEF1A-4/Fw	TAAGTCTGTTGAGATGCACC	reference gene primer
eEF1A-Rv	CTGGCCAGGGTGGTTCATGAT	reference gene primer
HrSEP-1-full/fw	ATGGGAAGAGGAAGGGTGGA	Full length cloning
HrSEP-1-full/rv	TTACCCAATATGCAAAGTTGGTTC	Full length cloning
HrSEP-2-full/fw	ATGGGAAGGGGGAGAGTGGA	Full length cloning
HrSEP-2-full/rv	TCATTCCTGCAACTTCATCCTTAGA	Full length cloning
HrAG-1-full/fw	ATGGGAAGGGGAAAGATAGAGA	Full length cloning
HrAG-1-full/rv	CTACCCTAATTGAAGGGCAGT	Full length cloning
HrAG-2-full/fw	ATGGAGACCAGGGAGAAGACG	Full length cloning
HrAG-2-full/rv	TTACCCAAGTTGGAGAGCAGTCT	Full length cloning
HrDEF/fw	GAGCTTAATCCGTGAGCTG	Real time PCR
HrDEF/rv	GTAGGCTGAGTGCGGAAGTAGAG	Real time PCR
HrSEP-1/fw	GCTGAACACATTGGAGAGGT	Real time PCR
HrSEP-1/rv	GATCTTTGTAAGGCTTCTACCC	Real time PCR
HrSEP-2/fw	GAAGGCCAACAAGCTCAATC	Real time PCR
HrSEP-2/rv	ACCATCACATCCATCCTGGT	Real time PCR
HrAG-1/fw	GAATGACCTGCTATATGCTGAGA	Real time PCR
HrAG-1/rv	TCGTACTCGGAGCTTGTTGA	Real time PCR
HrAG-2/fw	ATGCAGAAAAGGGAGATGGA	Real time PCR
HrAG-2/rv	TGGATCAAATGGAGGCATAA	Real time PCR
HrSEP-1-SP1	TAAGGCTTCTACCCGGGATT	5' RACE
HrSEP-1-SP2	CGTAGAGCTTTCCTCGGTTG	5' RACE
HrSEP-2-SP1	AAGTTCTGGCCCATCTTCCT	5' RACE
HrSEP-2-SP2	TTCTGGGTCTCCTTTGATGG	5' RACE
HrAG-1-SP1	GTTGCTGCTGTTGATGTGCT	5' RACE
HrAG-1-SP2	AGCCTCACCCATCAAATGTC	5' RACE
HrAG-2-SP1	ATGGTCGTTGGGATCCATTA	5' RACE
HrAG-2-SP2	TGCTTCAGGTCCCTCAGAGT	5' RACE
ITS-Habenaria/Fw	TCGAGACCCAAAAGAGATCG	ITS primer (Habenaria)
ITS-Habenaria/Rv	CAATTTGCTTCCGACACTTG	ITS primer (Habenaria)
P1	AGGCCTCATCCCTTCTCATT	Mutant gene analysis in wild type and 'Ryokusei'
P2	ATCGCATAGGACGGACAGTTCG	Mutant gene analysis in wild type and 'Ryokusei'
P3	GAGCTTTATTCGACCCTGTG	Mutant gene analysis in wild type and 'Ryokusei'
P4	GCAAGATGCCAGAACAAA	Mutant gene analysis in wild type and 'Ryokusei'
