# Supplementary material for: The Greenish Flower Phenotype of Habenaria radiata (Orchidaceae) Is Caused by a Mutation in the SEPALLATA-Like MADS-Box Gene HrSEP-1
Source: Front Plant Sci. 2018 Jun 19;9:831. doi: 10.3389/fpls.2018.00831 (PMC6018480; doi:10.3389/fpls.2018.00831)
Supplement: TABLE S2 — Accession numbers for the AG-like genes isolated in the present study and the genes used in the phylogenetic analysis. [file Table_2.xlsx]

## Sheet: Table S2
Supplementary Table S2. Accession numbers for the AG-like genes isolated in the present study and the genes used in the phylogenetic analysis.
Gene	Spesies	Accession number
ApMADS2	Agapanthus praecox	AB079260
FARINELLI	Antirrhinum majus	AJ239057
PLENA	Antirrhinum majus	S53900
AGAMOUS	Arabidopsis thaliana	X53579
SHP2	Arabidopsis thaliana	M55553
SHP1	Arabidopsis thaliana	M55550
STK	Arabidopsis thaliana	U20182
CeMADS1	Cymbidium ensifolium	GU123626
CeMADS2	Cymbidium ensifolium	GU123627
DcMADS4	Daucus carota	AJ271150
DcOAG1	Dendrobium crumenatum	DQ119840
DcOAG2	Dendrobium crumenatum	DQ119840
DthyrAG1	Dendrobium thyrsiflorum	DQ017702
DthyrAG2	Dendrobium thyrsiflorum	DQ017703
STAG1	Fragaria ananassa	AF168468
GAGA1	Gerbera hybrid	AJ009722
GAGA2	Gerbera hybrid	AJ009723
GhMADS2	Gossypium hirsutum	AF538966
HrAG-1	Habenaria radiata	LC369631
HrAG-2	Habenaria radiata	LC369632
HvAG1	Hordeum vulgare	AF486648
HvAG2	Hordeum vulgare	AF486649
LMADS2	Lilium longiflorum	AY522502
MpMADS2	Magnolia praecocissima	AB050644
MdMADS10	Malus domestica	AJ000762
MdMADS14	Malus domestica	AJ251117
McAG	Momordica charantia	AY178837
NAG1	Nicotiana tabacum	L23925
OitaAG	Orchis italica	JX205496
OitaSTK	Orchis italica	JX205497
OsMADS3	Oryza sativa	L37528
OsMADS58	Oryza sativa	AB232157
FBP11	Petunia hybrida	X81852
FBP6	Petunia hybrida	X68675
FBP7	Petunia hybrida	X81651
pMADS3	Petunia hybrida	X72912
PhalAG1	Phalaenopsis hybrid cultivar	AB232952
PhalAG2	Phalaenopsis hybrid cultivar	AB232953
DAL2	Picea abies	X79280
SLM1	Silene latifolia	X80488
TAG1	Solanum lycopersicum	L26295
WAG	Triticum aestivum	AB084577
VvMADS1	Vitis vinifera	AF265562
VvMADS5	Vitis vinifera	AF373604
ZAG1	Zea mays	L18924
