# Supplementary material for: The Greenish Flower Phenotype of Habenaria radiata (Orchidaceae) Is Caused by a Mutation in the SEPALLATA-Like MADS-Box Gene HrSEP-1
Source: Front Plant Sci. 2018 Jun 19;9:831. doi: 10.3389/fpls.2018.00831 (PMC6018480; doi:10.3389/fpls.2018.00831)
Supplement: TABLE S3 — Accession numbers for the SEP-like genes isolated in the present study and the genes used in the phylogenetic analysis. [file Table_3.xlsx]

## Sheet: Table S3
Supplementary Table S3. Accession numbers for the SEP-like genes isolated in the present study and the genes used in the phylogenetic analysis.
Gene	Spesies	Accession number
ACamAGL2	Acorus americanus	AY850184
AtqMADS2	Agave tequilana	JF699274
AktSEP3	Akebia trifoliata	AY627628
AlsSEPa	Alstroemeria ligtu	AB694892
AlsSEPb	Alstroemeria ligtu	AB694893
AlsSEPd	Alstroemeria ligtu	AB694895
AMtrAGL9	Amborella trichopoda	AY850178
AmSEP3b	Antirrhinum majus	AY306141
AGL 6	Arabidopsis thaliana	M55554
AGL13	Arabidopsis thaliana	NM_115976
AtSEP3	Arabidopsis thaliana	O22456
AdOM1	Aranda deborah	X69107
AOMADS1	Asparagus officinalis	DQ344502
AOMADS2	Asparagus officinalis	DQ344503
AOMADS3	Asparagus officinalis	DQ344504
CraOM1	Cleisostoma racemiferum	AY056827
CgSEP1	Cymbidium goeringii	KF924272
CgSEP2	Cymbidium goeringii	KX347447
CgSEP3	Cymbidium goeringii	KX347448
CgSEP4	Cymbidium goeringii	KX347449
DOMADS1	Dendrobium hybrid cultivar	AF198174
DOMADS3	Dendrobium hybrid cultivar	AF198176
DnSEP3	Dendrobium nobile	HQ388352
EgAGL2-4	Elaeis guineensis	AF411846
GRCD5	Gerbera hybrid cultivar	FN297861
HrSEP1	Habenaria radiata	LC369633
HrSEP2	Habenaria radiata	LC369634
HcSEP2	Houttuynia cordata	AB089158
HcSEP3	Houttuynia cordata	AB089159
MaMADS4	Musa acuminata	EU869309.1
NUadAGL2	Nuphar advena	AY850183
OMADS11	Oncidium Gower Ramsey	HM140847
OMAS6	Oncidium Gower Ramsey	HM140844
OMADS1	Oncidium hybrid cultivar	HM140843
OMADS7	Oncidium hybrid cultivar	HM140845
OsMADS1	Oryza sativa	L34271
OsMADS17	Oryza sativa	AK069103
OsMADS34	Oryza sativa	AB003324
OsMADS5	Oryza sativa	U78890
OsMADS6	Oryza sativa	U78782
OsMADS7	Oryza sativa	U78891
OsMADS8	Oryza sativa	U78892
FBP2	Petunia x hybrida	M91666
PeSEP1	Phalaenopsis equestris	KF673857
PeSEP2	Phalaenopsis equestris	KF673858
PeSEP3	Phalaenopsis equestris	KF673859
PeSEP4	Phalaenopsis equestris	KF673860
AGLG1	Triticum monococcum	AY244507
ZAG3	Zea mays	L46397
ZAG5	Zea mays	L46398
ZMM14	Zea mays	BT017740
ZMM6	Zea mays	AJ430692
